# Supplementary material for: Genome-Wide Analysis of Exocyst Complex Subunit Exo70 Gene Family in Cucumber
Source: Int J Mol Sci. 2023 Jun 30;24(13):10929. doi: 10.3390/ijms241310929 (PMC10342120; doi:10.3390/ijms241310929)
Supplement: Supplementary file 1 [file ijms-24-10929-s001.zip]

Archive with 1 entries (1 files):
- ijms-2441705-supplementary.pdf
